# Supplementary material for: The Effects of Selected Extraction Methods and Natural Deep Eutectic Solvents on the Recovery of Active Principles from Aralia elata var. mandshurica (Rupr. & Maxim.) J. Wen: A Non-Targeted Metabolomics Approach
Source: Pharmaceuticals (Basel). 2024 Mar 9;17(3):355. doi: 10.3390/ph17030355 (PMC10974460; doi:10.3390/ph17030355)
Supplement: Supplementary file 1 [file pharmaceuticals-17-00355-s001.zip]

Archive with 2 entries (2 files):
- Supplementary Information S1.pdf
- Supplementary Information S2.xls
